# Supplementary material for: Dopamine and Serotonin Transporter Genes Regulation in Highly Sensitive Individuals during Stressful Conditions: A Focus on Genetics and Epigenetics
Source: Biomedicines. 2024 Sep 23;12(9):2149. doi: 10.3390/biomedicines12092149 (PMC11429336; doi:10.3390/biomedicines12092149)
Supplement: Supplementary file 1 [file biomedicines-12-02149-s001.zip]

Archive with 1 entries (1 files):
- biomedicines-3183646-supplementary.pdf
